# Supplementary material for: On Covalent N2H6: A High-Energy, Non-Lewis, Local Minimum That May (Not) Exist
Source: J Phys Chem A. 2026 Apr 6;130(15):3048–57. doi: 10.1021/acs.jpca.6c01311 (PMC13093481; doi:10.1021/acs.jpca.6c01311)
Supplement: Supplementary file 2 [file jp6c01311_si_002.zip]

Archive with 7 entries (6 files):
- Z_xyzFiles-Key-Optimized-Structures/
- Z_xyzFiles-Key-Optimized-Structures/1_N2H6-cc-pVTZ-Various-Method.xyz
- Z_xyzFiles-Key-Optimized-Structures/2_N2H6-aug-cc-pVTZ-Various-Method.xyz
- Z_xyzFiles-Key-Optimized-Structures/3_N2H6-wB97XD-Various-Basis-Sets.xyz
- Z_xyzFiles-Key-Optimized-Structures/4_N2H6-CCSD_T-Various-Basis-Sets.xyz
- Z_xyzFiles-Key-Optimized-Structures/5_N2H6-and-2cation-wB97XD+CCSD_T.xyz
- Z_xyzFiles-Key-Optimized-Structures/6_C2H6-and-2anion-wB97XD+CCSD_T.xyz
