# Supplementary material for: On Covalent N2H6: A High-Energy, Non-Lewis, Local Minimum That May (Not) Exist
Source: J Phys Chem A. 2026 Apr 6;130(15):3048–57. doi: 10.1021/acs.jpca.6c01311 (PMC13093481; doi:10.1021/acs.jpca.6c01311)
Supplement: Supplementary file 2 [file jp6c01311_si_002.zip › Z_xyzFiles-Key-Optimized-Structures/1_N2H6-cc-pVTZ-Various-Method.xyz]

8
N2H6_B3LYP
7        0.000000000      0.000000000      0.737810000
1        0.000000000      1.066483000      0.945026000
1        0.923601000     -0.533241000      0.945026000
1       -0.923601000     -0.533241000      0.945026000
7        0.000000000      0.000000000     -0.737810000
1        0.923601000      0.533241000     -0.945026000
1        0.000000000     -1.066483000     -0.945026000
1       -0.923601000      0.533241000     -0.945026000
8
N2H6_wB97XD
7        0.000000000      0.000001000      0.731480000
1        0.000000000      1.062167000      0.938667000
1        0.919857000     -0.531086000      0.938672000
1       -0.919857000     -0.531086000      0.938672000
7        0.000000000     -0.000001000     -0.731480000
1        0.919857000      0.531086000     -0.938672000
1        0.000000000     -1.062167000     -0.938667000
1       -0.919857000      0.531086000     -0.938672000
8
N2H6_M062X
7       -0.001357000      0.003885000     -0.000871000
1        0.002401000     -0.006431000      1.077662000
1        0.969199000     -0.006534000     -0.471264000
1       -0.754650000     -0.608394000     -0.470995000
7       -0.472224000      1.352422000     -0.294873000
1        0.281068000      1.964702000      0.175253000
1       -0.475979000      1.362739000     -1.373406000
1       -1.442780000      1.362841000      0.175518000
8
N2H6_MP2-full
7        0.000000000      0.000000000      0.738176000
1        0.000000000      1.068477000      0.921643000
1        0.925328000     -0.534239000      0.921643000
1       -0.925328000     -0.534239000      0.921643000
7        0.000000000      0.000000000     -0.738176000
1        0.925328000      0.534239000     -0.921643000
1        0.000000000     -1.068477000     -0.921643000
1       -0.925328000      0.534239000     -0.921643000
8
N2H6_QCISD
7       -0.000286000      0.000817000     -0.000201000
1       -0.003338000      0.009760000      1.077711000
1        0.966788000      0.009700000     -0.476299000
1       -0.762778000     -0.594185000     -0.476189000
7       -0.473294000      1.355490000     -0.295541000
1        0.289285000      1.950493000      0.180296000
1       -0.470406000      1.346486000     -1.373455000
1       -1.440295000      1.346669000      0.180703000
8
N2H6_CCSD
7       -0.000443000      0.001264000     -0.000298000
1       -0.003315000      0.009698000      1.077392000
1        0.966511000      0.009636000     -0.476140000
1       -0.762522000     -0.594062000     -0.476029000
7       -0.473138000      1.355042000     -0.295443000
1        0.289028000      1.950370000      0.180137000
1       -0.470427000      1.346550000     -1.373136000
1       -1.440019000      1.346731000      0.180542000
