# Supplementary material for: On Covalent N2H6: A High-Energy, Non-Lewis, Local Minimum That May (Not) Exist
Source: J Phys Chem A. 2026 Apr 6;130(15):3048–57. doi: 10.1021/acs.jpca.6c01311 (PMC13093481; doi:10.1021/acs.jpca.6c01311)
Supplement: Supplementary file 2 [file jp6c01311_si_002.zip › Z_xyzFiles-Key-Optimized-Structures/2_N2H6-aug-cc-pVTZ-Various-Method.xyz]

8
N2H6_B3LYP
7        0.000000000      0.000000000      0.732142000
1        0.000000000      1.041358000      0.981061000
1        0.901842000     -0.520679000      0.981062000
1       -0.901842000     -0.520679000      0.981062000
7        0.000000000      0.000000000     -0.732142000
1        0.901842000      0.520679000     -0.981062000
1        0.000000000     -1.041358000     -0.981061000
1       -0.901842000      0.520679000     -0.981062000
8
N2H6_wB97XD
7        0.000000000      0.000001000      0.726378000
1        0.000000000      1.037523000      0.975220000
1        0.898517000     -0.518762000      0.975221000
1       -0.898517000     -0.518762000      0.975221000
7        0.000000000     -0.000001000     -0.726378000
1        0.898517000      0.518762000     -0.975221000
1        0.000000000     -1.037523000     -0.975220000
1       -0.898517000      0.518762000     -0.975221000
8
N2H6_M06-2X
7       -0.002858000      0.008180000     -0.001808000
1        0.015499000     -0.043916000      1.060927000
1        0.959912000     -0.044032000     -0.452144000
1       -0.724041000     -0.631954000     -0.451901000
7       -0.470723000      1.348128000     -0.293936000
1        0.250460000      1.988262000      0.156158000
1       -0.489079000      1.400224000     -1.356671000
1       -1.433493000      1.400339000      0.156400000
8
N2H6_MP2-full
7        0.000000000      0.000000000      0.729043000
1        0.000000000      1.043595000      0.963245000
1        0.903780000     -0.521798000      0.963245000
1       -0.903780000     -0.521798000      0.963245000
7        0.000000000      0.000000000     -0.729043000
1        0.903780000      0.521798000     -0.963245000
1        0.000000000     -1.043595000     -0.963245000
1       -0.903780000      0.521798000     -0.963245000
8
N2H6_MP4-full
7        0.000000000      0.000000000      0.000000000
1        0.000000000      0.000000000      1.069033000
1        0.967790000      0.000000000     -0.453373000
1       -0.713044000     -0.654360000     -0.453375000
7       -0.517205000      1.328552000     -0.328860000
1        0.195855000      1.982907000      0.124503000
1       -0.517210000      1.328539000     -1.397580000
1       -1.484993000      1.328555000      0.124519000
8
N2H6_CCSD
7       -0.002160000      0.006183000     -0.001371000
1        0.012648000     -0.035895000      1.059556000
1        0.957461000     -0.035982000     -0.454037000
1       -0.727089000     -0.624133000     -0.453851000
7       -0.471421000      1.350124000     -0.294372000
1        0.253549000      1.980439000      0.158040000
1       -0.486303000      1.392175000     -1.355300000
1       -1.431009000      1.392317000      0.158359000
8
N2H6_QCISD
7       -0.002037000      0.005829000     -0.001294000
1        0.012666000     -0.035954000      1.059726000
1        0.957624000     -0.036040000     -0.454091000
1       -0.727178000     -0.624280000     -0.453909000
7       -0.471544000      1.350478000     -0.294449000
1        0.253641000      1.980587000      0.158094000
1       -0.486326000      1.392233000     -1.355470000
1       -1.431170000      1.392376000      0.158418000
8
N2H6_QCISD-T
7        0.000000000      0.000000000      0.000000000
1        0.000000000      0.000000000      1.069271000
1        0.969674000      0.000000000     -0.449899000
1       -0.704703000     -0.666068000     -0.449909000
7       -0.527337000      1.325641000     -0.336668000
1        0.177376000      1.991710000      0.113229000
1       -0.527352000      1.325635000     -1.405621000
1       -1.497006000      1.325656000      0.113238000
8
N2H6_CCSD-T
7        0.000000000      0.000000000      0.000000000
1        0.000000000      0.000000000      1.069182000
1        0.969689000      0.000000000     -0.449646000
1       -0.704192000     -0.666622000     -0.449680000
7       -0.527596000      1.324818000     -0.336900000
1        0.176651000      1.991422000      0.112734000
1       -0.527648000      1.324793000     -1.405770000
1       -1.497257000      1.324835000      0.112819000
