# Supplementary material for: On Covalent N2H6: A High-Energy, Non-Lewis, Local Minimum That May (Not) Exist
Source: J Phys Chem A. 2026 Apr 6;130(15):3048–57. doi: 10.1021/acs.jpca.6c01311 (PMC13093481; doi:10.1021/acs.jpca.6c01311)
Supplement: Supplementary file 2 [file jp6c01311_si_002.zip › Z_xyzFiles-Key-Optimized-Structures/3_N2H6-wB97XD-Various-Basis-Sets.xyz]

8
N2H6_6-311+G
7        0.000000000      0.000001000      0.724769000
1        0.000000000      1.040165000      0.957592000
1        0.900802000     -0.520084000      0.957595000
1       -0.900802000     -0.520084000      0.957595000
7        0.000000000     -0.000001000     -0.724769000
1        0.900802000      0.520084000     -0.957595000
1        0.000000000     -1.040165000     -0.957592000
1       -0.900802000      0.520084000     -0.957595000
8
N2H6_6-311++G
7        0.000000000      0.000001000      0.726544000
1        0.000000000      1.039513000      0.978634000
1        0.900241000     -0.519757000      0.978634000
1       -0.900241000     -0.519757000      0.978634000
7        0.000000000     -0.000001000     -0.726544000
1        0.900241000      0.519757000     -0.978634000
1        0.000000000     -1.039513000     -0.978634000
1       -0.900241000      0.519757000     -0.978634000
8
N2H6_Def2TZVPP
7        0.000000000      0.000001000      0.729783000
1        0.000000000      1.058238000      0.943819000
1        0.916452000     -0.529123000      0.943825000
1       -0.916452000     -0.529123000      0.943825000
7        0.000000000     -0.000001000     -0.729783000
1        0.916452000      0.529123000     -0.943825000
1        0.000000000     -1.058238000     -0.943819000
1       -0.916452000      0.529123000     -0.943825000
8
N2H6_Def2QZVPP 
7        0.000000000      0.000002000      0.728145000
1        0.000000000      1.051063000      0.954148000
1        0.910238000     -0.525535000      0.954153000
1       -0.910238000     -0.525535000      0.954153000
7        0.000000000     -0.000002000     -0.728145000
1        0.910238000      0.525535000     -0.954153000
1        0.000000000     -1.051063000     -0.954148000
1       -0.910238000      0.525535000     -0.954153000
8
N2H6_cc-pVTZ
N        0.000000000      0.000001000      0.731480000
H        0.000000000      1.062167000      0.938667000
H        0.919857000     -0.531086000      0.938672000
H       -0.919857000     -0.531086000      0.938672000
N        0.000000000     -0.000001000     -0.731480000
H        0.919857000      0.531086000     -0.938672000
H        0.000000000     -1.062167000     -0.938667000
H       -0.919857000      0.531086000     -0.938672000
8
N2H6_cc-pVQZ 
7        0.000000000      0.000001000      0.728155000
1        0.000000000      1.050164000      0.953432000
1        0.909461000     -0.525085000      0.953437000
1       -0.909461000     -0.525085000      0.953437000
7        0.000000000     -0.000001000     -0.728155000
1        0.909461000      0.525085000     -0.953437000
1        0.000000000     -1.050164000     -0.953432000
1       -0.909461000      0.525085000     -0.953437000
8
N2H6_cc-pV5Z
7        0.000000000      0.000001000      0.727152000
1        0.000000000      1.047419000      0.959058000
1        0.907084000     -0.523712000      0.959063000
1       -0.907084000     -0.523712000      0.959063000
7        0.000000000     -0.000001000     -0.727152000
1        0.907084000      0.523712000     -0.959063000
1        0.000000000     -1.047419000     -0.959058000
1       -0.907084000      0.523712000     -0.959063000
