# Supplementary material for: On Covalent N2H6: A High-Energy, Non-Lewis, Local Minimum That May (Not) Exist
Source: J Phys Chem A. 2026 Apr 6;130(15):3048–57. doi: 10.1021/acs.jpca.6c01311 (PMC13093481; doi:10.1021/acs.jpca.6c01311)
Supplement: Supplementary file 2 [file jp6c01311_si_002.zip › Z_xyzFiles-Key-Optimized-Structures/4_N2H6-CCSD_T-Various-Basis-Sets.xyz]

8
N2H6_6-311+G	
7        0.000000000      0.000000000      0.000000000
1        0.000000000      0.000000000      1.059074000
1        0.964910000      0.000000000     -0.435815000
1       -0.675056000     -0.689453000     -0.435820000
7       -0.546249000      1.299341000     -0.352666000
1        0.128817000      1.988792000      0.083143000
1       -0.546251000      1.299332000     -1.411433000
1       -1.511156000      1.299347000      0.083155000
8
N2H6_6-311++G
7        0.000000000      0.000000000      0.000000000
1        0.000000000      0.000000000      1.068797000
1        0.974977000      0.000000000     -0.437127000
1       -0.675037000     -0.703496000     -0.437127000
7       -0.556021000      1.304119000     -0.360060000
1        0.119028000      2.007619000      0.077046000
1       -0.556035000      1.304112000     -1.428546000
1       -1.530988000      1.304130000      0.077088000
8
N2H6_Def2TZVPP
7        0.000000000      0.000000000      0.000000000
1        0.000000000      0.000000000      1.082438000
1        0.967653000      0.000000000     -0.484451000
1       -0.784324000     -0.566737000     -0.484423000
7       -0.445891000      1.378414000     -0.275442000
1       -0.452201000      1.376397000     -1.357543000
1       -1.410705000      1.380472000      0.214619000
1        0.341892000      1.945157000      0.203327000
8
N2H6_Def2QZVPP 
7        0.000000000      0.000000000      0.000000000
1        0.000000000      0.000000000      1.076131000
1        0.968156000      0.000000000     -0.469117000
1       -0.748611000     -0.613941000     -0.469097000
7       -0.482833000      1.350140000     -0.302571000
1        0.265829000      1.964077000      0.166447000
1       -0.482922000      1.350111000     -1.378387000
1       -1.450947000      1.350165000      0.166636000
8
N2H6_cc-pVQZ
7        0.000000000      0.000000000      0.000000000
1        0.000000000      0.000000000      1.076185000
1        0.966624000      0.000000000     -0.472387000
1       -0.756606000     -0.601606000     -0.472358000
7       -0.473531000      1.356355000     -0.295642000
1        0.283128000      1.957962000      0.176625000
1       -0.473630000      1.356311000     -1.371516000
1       -1.440114000      1.356380000      0.176831000
