# Supplementary material for: On Covalent N2H6: A High-Energy, Non-Lewis, Local Minimum That May (Not) Exist
Source: J Phys Chem A. 2026 Apr 6;130(15):3048–57. doi: 10.1021/acs.jpca.6c01311 (PMC13093481; doi:10.1021/acs.jpca.6c01311)
Supplement: Supplementary file 2 [file jp6c01311_si_002.zip › Z_xyzFiles-Key-Optimized-Structures/5_N2H6-and-2cation-wB97XD+CCSD_T.xyz]

8
N2H6(2+)_wB97XD/aug-cc-pVTZ
7       -0.001753000      0.005018000     -0.001117000
1        0.049997000     -0.142789000      1.022940000
1        0.940940000     -0.142893000     -0.404442000
1       -0.647640000     -0.697524000     -0.404212000
7       -0.471828000      1.351289000     -0.294626000
1        0.174064000      2.053831000      0.108459000
1       -0.523589000      1.499092000     -1.318684000
1       -1.414516000      1.499204000      0.108708000
8
N2H6_wB97XD/aug-cc-pVTZ
7        0.000000000      0.000001000      0.726378000
1        0.000000000      1.037523000      0.975220000
1        0.898517000     -0.518762000      0.975221000
1       -0.898517000     -0.518762000      0.975221000
7        0.000000000     -0.000001000     -0.726378000
1        0.898517000      0.518762000     -0.975221000
1        0.000000000     -1.037523000     -0.975220000
1       -0.898517000      0.518762000     -0.975221000
8
N2H6(2+)_CCSD-T/aug-cc-pVTZ
7        0.000000000      0.000000000      0.000000000
1        0.000000000      0.000000000      1.038907000
1        0.982708000      0.000000000     -0.336178000
1       -0.470246000     -0.862895000     -0.336179000
7       -0.703196000      1.184044000     -0.502637000
1       -0.233004000      2.046951000     -0.166446000
1       -0.703167000      1.184118000     -1.541258000
1       -1.685932000      1.184031000     -0.166542000
8
N2H6_CCSD-T/aug-cc-pVTZ
7        0.000000000      0.000000000      0.000000000
1        0.000000000      0.000000000      1.069182000
1        0.969689000      0.000000000     -0.449646000
1       -0.704192000     -0.666622000     -0.449680000
7       -0.527596000      1.324818000     -0.336900000
1        0.176651000      1.991422000      0.112734000
1       -0.527648000      1.324793000     -1.405770000
1       -1.497257000      1.324835000      0.112819000
