# Supplementary material for: On Covalent N2H6: A High-Energy, Non-Lewis, Local Minimum That May (Not) Exist
Source: J Phys Chem A. 2026 Apr 6;130(15):3048–57. doi: 10.1021/acs.jpca.6c01311 (PMC13093481; doi:10.1021/acs.jpca.6c01311)
Supplement: Supplementary file 2 [file jp6c01311_si_002.zip › Z_xyzFiles-Key-Optimized-Structures/6_C2H6-and-2anion-wB97XD+CCSD_T.xyz]

8
C2H6_wB97XD/aug-cc-pVTZ
6        0.009105000     -0.026082000      0.005663000
1        0.069378000     -0.198400000      1.080549000
1        1.001237000     -0.198483000     -0.412259000
1       -0.660192000     -0.778563000     -0.412093000
6       -0.482686000      1.382389000     -0.301406000
1        0.186662000      2.134870000      0.116267000
1       -0.543051000      1.554676000     -1.376292000
1       -1.474778000      1.554822000      0.116597000
8
C2H6(2-)_wB97XD/aug-cc-pVTZ
6        0.111393000      0.047965000     -0.045494000
1        0.163362000      0.085229000      1.044787000
1        1.081267000     -0.302022000     -0.405425000
1       -0.627318000     -0.711619000     -0.310378000
6       -0.247341000      1.407399000     -0.635488000
1        0.491363000      2.166990000     -0.370597000
1       -0.299304000      1.370146000     -1.725770000
1       -1.217223000      1.757377000     -0.275554000
8
C2H6_CCSD-T/aug-cc-pVTZ
6        0.000000000      0.000000000      0.000000000
1        0.000000000      0.000000000      1.093089000
1        1.040863000      0.000000000     -0.332605000
1       -0.455490000     -0.935893000     -0.332644000
6       -0.756550000      1.209637000     -0.552483000
1       -0.301107000      2.145532000     -0.219771000
1       -0.756483000      1.209733000     -1.645195000
1       -1.797429000      1.209640000     -0.219926000
8
C2H6(2-)_CCSD-T/aug-cc-pVTZ
6        0.000000000      0.000000000      0.000000000
1        0.000000000      0.000000000      1.094806000
1        1.043983000      0.000000000     -0.328453000
1       -0.447735000     -0.943062000     -0.328533000
6       -0.761868000      1.205195000     -0.558937000
1       -0.314124000      2.148216000     -0.230284000
1       -0.761887000      1.205314000     -1.653356000
1       -1.805822000      1.205190000     -0.230396000
